# Supplementary material for: Lasting antibody and T cell responses to SARS-CoV-2 in COVID-19 patients three months after infection
Source: Nat Commun. 2021 Feb 9;12:897. doi: 10.1038/s41467-021-21155-x (PMC7873066; doi:10.1038/s41467-021-21155-x)
Supplement: Supplementary file 4 — Source Data [file 41467_2021_21155_MOESM4_ESM.xlsx]

## Sheet: Fig 1a
Anti-N IgG
Control		Patient
0.0621	Onset to samples (Days)	1-7	8-14	15-21	22-42	92-121
0.0367		0.1257	0.7932	2.1236	1.8736	2.0328
0.0359		0.2408	1.8482	2.552	2.6294	2.6592
0.0455		0.0334	0.1838	2.6079	2.8038	1.5415
0.0809		0.0643	1.673	2.4778	2.4509	1.6653
0.0328		0.0771	1.9849	2.4765	1.8313	1.8322
0.1048		0.1477	0.1504	0.5148	2.0645	2.8451
0.08		0.037	0.1519	1.8789	1.9826	2.4562
0.1801		0.0368	0.7327	2.6753	2.8742	1.9741
0.0882		0.1075	1.4585	2.5043	2.7001	1.8543
		0.2638	1.9174	1.74	2.1541	1.9667
		0.0402	0.173	2.1993	2.1758	2.3435
		0.0631	1.8201	1.6837	2.3649	1.7824
		0.1181	2.5832	1.7558	1.9913	2.5369
		0.0356	0.017	0.5886	2.0216	1.8236
		0.0447	0.0206	1.0913	1.7446	0.9067
		0.0988	0.9236	1.8525	1.9098	1.8704
		0.2477	1.5641	1.3257	1.4591	2.339
		0.0918	1.743	1.4771	1.7297	0.9379
		0.2154	0.0666	1.9594	3.0636	2.1349
		1.1169	0.4645		2.1459	1.5327
		0.0696	0.0363		2.115
			0.28		1.0731
			0.7421
			0.455
			1.417
			1.8726
			1.8224
			0.924
			1.6144
			0.0252

## Sheet: Fig 1b
Anti-N IgG
P1	P2	P3	P4	P5	P6	P7	P8	P9	P10	P11	P12	P13	P14	P15	P16	P17	P18	P19	P20	P21	P22	P23	P24	P25
0.1257	0.0334	0.0643	0.037	0.0368	0.0402	2.5832	0.017	0.0631	0.0356	0.0363	0.28	0.0447	2.3435	1.7824	2.5369	1.8236	0.9067	1.8704	2.339	0.9379	0.0988	0.0918	0.0696	1.5327
0.2408	0.1838	0.0771	0.1504	0.1075	0.173	2.6753	0.0206	0.1181	0.0666	0.5886	0.7421	0.455									0.2477	0.2154	0.0252
0.7932	1.673	0.1477	0.1519	0.2638	1.8201	2.5043	1.74	0.9236	0.4645	1.0913	1.3257	3.0636									1.417	1.1169	1.0731
1.8482	2.552	1.9849	0.7327	1.4585	1.8789	2.8742	2.1993	1.5641	1.6837	1.8525	1.4771										1.8726	0.924
2.1236	2.6079	2.4778	0.5148	1.9174	1.9826	2.7001	2.1541	1.743	1.7558	1.7446	1.4591										1.8224	1.6144
1.8736	2.6294	2.4765	1.8313	2.0645	1.8322	2.8451	2.1758	1.9913	2.0216	1.9098	1.7297										1.9594	2.115
2.0328	2.8038	2.4509	1.5415	1.6653			2.3649	1.9741	1.8543	1.9667											2.1459	2.1349
	2.6592						2.4562

## Sheet: Fig 1c
Anti-RBD IgM
Control		Patient
0.0096	Onset to samples (Days)	1-7	8-14	15-21	22-42	92-121
0.0096		0.0084	0.71	1.107	0.6397	0.0854
0.0291		0.0749	1.4811	3.7107	3.7708	3.4747
0.0125		0.0663	0.3548	3.8736	3.7903	0.0546
0.0128		0.3606	3.0287	3.6744	3.3435	0.3916
0.0098		0.3421	3.502	3.7346	0.2981	0.2824
0.0978		0.4821	0.096	0.3079	2.2065	1.2605
0.0098		0.0158	0.176	1.5857	1.1771	0.2173
0.0106		0.0108	0.3463	1.1041	1.7822	0.0724
0.0086		0.0171	1.1522	1.3728	2.6223	0.2336
		0.099	1.4142	2.6184	3.312	0.8038
		0.0118	0.1181	3.2893	3.3876	0.1788
		0.0113	2.0455	0.6904	2.5106	0.4586
		0.0847	1.0414	1.2176	0.4701	0.4496
		0.0081	0.0219	1.2804	2.1225	1.4943
		0.0311	0.1366	3.0569	3.7333	0.0419
		0.0146	0.1613	3.4824	3.6693	0.1278
		0.1895	0.2185	0.6318	2.1716	0.2541
		0.059	0.2333	1.9804	2.0329	0.1774
		0.1536	0.028	0.5946	1.7573	0.1709
		0.3646	0.1453		0.2496	0.0158
		0.0205	0.0094		0.3201
			0.18		1.7254
			0.3384
			0.2274
			0.4115
			0.4799
			0.5413
			0.4086
			0.4371
			0.0212

## Sheet: Fig 1d
Anti-RBD IgM
P1	P2	P3	P4	P5	P6	P7	P8	P9	P10	P11	P12	P13	P14	P15	P16	P17	P18	P19	P20	P21	P22	P23	P24	P25
0.0084	0.0663	0.3606	0.0158	0.0108	0.0118	1.0414	0.0219	0.0113	0.0081	0.0094	0.18	0.0311	0.1788	0.4586	0.4496	1.4943	0.0419	0.1278	0.2541	0.1774	0.0146	0.059	0.0205	0.0158
0.0749	0.3548	0.3421	0.096	0.0171	0.1181	1.1041	0.1366	0.0847	0.028	1.2804	0.3384	0.2274									0.1895	0.1536	0.0212
0.71	3.0287	0.4821	0.176	0.099	2.0455	1.3728	2.6184	0.1613	0.1453	3.0569	0.6318	1.7573									0.4115	0.3646	1.7254
1.4811	3.7107	3.502	0.3463	1.1522	1.5857	1.7822	3.2893	0.2185	0.6904	3.4824	1.9804										0.4799	0.4086
1.107	3.8736	3.6744	0.3079	1.4142	1.1771	2.6223	3.312	0.2333	1.2176	3.7333	2.1716										0.5413	0.4371
0.6397	3.7708	3.7346	0.2981	2.2065	0.2824	1.2605	3.3876	0.4701	2.1225	3.6693	2.0329										0.5946	0.3201
0.0854	3.7903	3.3435	0.0546	0.3916			2.5106	0.0724	0.2336	0.8038											0.2496	0.1709
	3.4747						0.2173

## Sheet: Fig 1e
Anti-S IgG
Control		Patient
176.3	Onset to samples (Days)	1-7	8-14	15-21	22-42	92-121
323.4		161.6	1353	4078	2815	2759
9.423		177.2	3531	9737	12201	4591
234		18.29	11.03	9370	10593	4409
526.9		172.7	1523	9121	6991	2808
86.94		113.2	6112	8166	5888	2491
49.65		320.9	257.4	191.3	4155	19436
1		7.404	1	5430	4322	6592
28.77		1	346.3	46101	24432	10378
28.89		3.948	2480	35634	28138	2810
		209.3	2425	4483	10756	9013
		16.58	76.35	6055	5745	7287
		112.7	4963	2161	10586	4824
		189.4	23361	2662	4917	12249
		1	10.32	2675	3690	3196
		120.6	34.81	5781	17114	949.9
		606.1	2137	15672	17754	4918
		1074	7992	2703	5149	5062
		394.5	4178	4060	4616	1418
		477.3	1	3556	13782	3209
		1875	431.9		3161	2920
		203.5	7.739		4232
			1320		1432
			1603
			2906
			2222
			3131
			2523
			1198
			2389
			346.2

## Sheet: Fig 1f
Anti-S IgG
P1	P2	P3	P4	P5	P6	P7	P8	P9	P10	P11	P12	P13	P14	P15	P16	P17	P18	P19	P20	P21	P22	P23	P24	P25
161.6	18.29	172.7	7.404	1	16.58	23361	10.32	112.7	1	7.739	1320	120.6	7287	4824	12249	3196	949.9	4918	5062	1418	606.1	394.5	203.5	2920
177.2	11.03	113.2	257.4	3.948	76.35	46101	34.81	189.4	1	2675	1603	2906									1074	477.3	346.2
1353	1523	320.9	1	209.3	4963	35634	4483	2137	431.9	5781	2703	13782									2222	1875	1432
3531	9737	6112	346.3	2480	5430	24432	6055	7992	2161	15672	4060										3131	1198
4078	9370	9121	191.3	2425	4322	28138	10756	4178	2662	17114	5149										2523	2389
2815	12201	8166	5888	4155	2491	19436	5745	4917	3690	17754	4616										3556	4232
2759	10593	6991	4409	2808			10586	10378	2810	9013											3161	3209
	4591						6592

## Sheet: Fig 1g
Anti-RBD IgG
Control		Patient
1	Onset to samples (Days)	1-7	8-14	15-21	22-42	92-121
1		1	50	2228	1192	4510
1		1	1639	17740	21968	5554
1		1	1	18765	13536	592.6
10.46		1	2922	8209	5207	677.4
1		1	2505	8386	841.9	903.2
1		1	1	90.35	2505	12628
1		1	1	2493	2447	4082
92.6		1	1	37682	23093	743.6
1		1	654.8	25973	23475	1150
		21.59	1340	1870	9183	2963
		1	1	3970	4346	16366
		1	1915	859.6	8351	2880
		1	21142	1751	904.9	13026
		1	1	1	3430	2804
		1	1	1322	7928	4.23
		1	75.47	7072	8113	1075
		1	957.9	607	1572	1315
		2.067	491.8	993.8	1839	97.79
		1	1	1275	10771	3633
		242.5	1		1049	925.2
		1	1		6070
			1		308.1
			58.8
			1
			155.4
			740.7
			891.5
			257.4
			758.5
			1

## Sheet: Fig 1h
Anti-RBD IgG
P1	P2	P3	P4	P5	P6	P7	P8	P9	P10	P11	P12	P13	P14	P15	P16	P17	P18	P19	P20	P21	P22	P23	P24	P25
1	1	1	1	1	1	21142	1	1	1	1	1	1	16366	2880	13026	2804	4.23	1075	1315	97.79	1	2.067	1	925.2
1	1	1	1	1	1	37682	1	1	1	1	58.8	1									1	1	1
50	2922	1	1	21.59	1915	25973	1870	75.47	1	1322	607	10771									155.4	242.5	308.1
1639	17740	2505	1	654.8	2493	23093	3970	957.9	859.6	7072	993.8										740.7	257.4
2228	18765	8209	90.35	1340	2447	23475	9183	491.8	1751	7928	1572										891.5	758.5
1192	21968	8386	841.9	2505	903.2	12628	4346	904.9	3430	8113	1839										1275	6070
4510	13536	5207	592.6	677.4			8351	743.6	1150	2963											1049	3633
	5554						4082

## Sheet: Fig 2a
NAb
Control		Patient
20	Onset to samples (Days)	1-7	8-14	15-21	22-42	92-121
20		20	905.1	2560	1810.2	1280
20		80	2560	2560	2560	452.5
20		20	640	1280	1280	1810.2
20		20	1280	1280	1280	1280
20		20	1280	1810.2	1280	1280
20		113.1	40	2560	1280	1810.2
20		20	80	320	1280	905.1
20		20	80	1280	2560	640
20		20	1280	2560	2560	640
		905.1	2560	5120	1810.2	905.1
		20	905.1	3620.4	1810.2	905.1
		20	1280	1280	1280	2560
		56.6	1280	452.5	226.3	905.1
		20	20	452.5	320	1810.2
		20	905.1	640	1810.2	40
		20	452.5	640	1280	56.6
		113.1	452.5	1280	2560	1810.2
		40	320	1810.2	2560	1280
		160	20	452.5	905.1	452.5
		320	80		320	80
		20	20		226.3
			905.1		905.1
			640
			160
			320
			905.1
			1810.2
			320
			226.3
			80

## Sheet: Fig 2b
NAb
P1	P2	P3	P4	P5	P6	P7	P8	P9	P10	P11	P12	P13	P14	P15	P16	P17	P18	P19	P20	P21	P22	P23	P24	P25
20	20	20	20	20	20	1280	20	20	20	20	905.1	20	905.1	2560	905.1	1810.2	40	56.6	1810.2	1280	20	40	20	80
80	640	20	40	20	905.1	1280	905.1	56.6	20	452.5	640	160									113.1	160	80
905.1	1280	113.1	80	905.1	1280	2560	5120	452.5	80	640	1280	905.1									320	320	905.1
2560	2560	1280	80	1280	320	2560	3620.4	452.5	1280	640	1810.2										905.1	320
2560	1280	1280	2560	2560	1280	2560	1810.2	320	452.5	1810.2	2560										1810.2	226.3
1810.2	2560	1810.2	1280	1280	1280	1810.2	1810.2	226.3	320	1280	2560										452.5	226.3
1280	1280	1280	1810.2	1280			1280	640	640	905.1											320	452.5
	452.5						905.1

[truncated: 14 more sheets: Fig 2c, Fig 3b, Fig 3d, Fig 3e, Fig 4c, Fig 4d, Supp.Fig.1a, Supp.Fig.1b, Supp.Fig.2a, Supp.Fig.2b, Supp.Fig.3a, Supp.Fig.3b, Supp.Fig.4a, Supp.Fig.4b]
